# Supplementary material for: Validation of glomerular filtration rate-estimating equations in Chinese children
Source: PLoS One. 2017 Jul 6;12(7):e0180565. doi: 10.1371/journal.pone.0180565 (PMC5500331; doi:10.1371/journal.pone.0180565)
Supplement: S1 Table — The detailed information of this study. (XLSX) [file pone.0180565.s001.xlsx]

## Sheet: Sheet1
No	Age	Gender	Height	Weight	Dx	CrE	CrIDMS	CrCA	BUN	Cys	CL	BSA	m GFR	Schwartz1976	Schwartz2009	Filler	CKiD
1	13	1	1.355	35.5	1	0.751	0.819	93	5.37	1.69	38.06	1.158	56.85	90.18	68.37	50.825	75.472
2	15	1	1.58	45.5	3	0.862	0.927	89	3.99	1.23	60.65	1.407	74.58	109.88	70.356	72.615	91.015
3	10	0	1.365	23.3	1	0.367	0.44	81	4.3	0.83	46.95	0.926	87.69	81.93	127.998	112.945	121.623
4	14	1	1.59	43.5	1	0.542	0.613	66	4	0.65	65.62	1.377	82.46	149.11	107.161	148.624	136.512
5	2	1	0.85	11.35	3	2.202	2.245	189	18	3.64	8.52	0.521	28.28	21.87	15.636	21.472	21.006
6	11	0	1.565	42.3	1	0.351	0.425	40	2.85	0.67	83.06	1.348	106.64	190.23	152.13	143.651	155.745
7	2	1	0.865	14.5	1	0.192	0.269	36	3.2	0.68	46.07	0.599	133.07	116.82	132.713	141.281	139.319
8	13	0	1.465	58	2	1.414	1.47	122	14.95	2.21	36.26	1.556	40.32	58.38	41.156	37.604	41.688
9	4	0	0.82	17.7	2	0.204	0.28	37	3.85	0.89	39.86	0.653	105.64	107.75	120.818	104.43	107.071
10	10	1	1.383	35.3	2	0.464	0.536	55	5.04	0.91	73.7	1.164	109.52	122.26	106.551	101.856	115.5
11	10	1	1.438	42.5	1	0.294	0.369	40	2.22	0.74	91.92	1.306	121.73	174.79	160.832	128.482	175.636
12	5	1	0.875	26	1	0.238	0.314	37	4.04	0.79	68.63	0.824	144.15	114.98	115.21	119.386	119.399
13	11	0	1.48	47.8	2	0.328	0.403	54	5.2	0.84	93.31	1.408	114.69	133.25	151.814	111.436	130.131
14	12	0	1.462	54	2	0.419	0.492	53	2.88	0.95	73.8	1.496	85.36	134.12	122.829	97.052	124.039
15	9	1	1.366	31.5	1	0.362	0.436	48	5.25	0.67	73.12	1.09	116.1	138.36	129.399	143.651	138.421
16	6	0	1.182	19.4	1	0.215	0.291	32	5.73	0.64	53.56	0.793	116.88	179.59	167.51	151.234	139.852
17	14	1	1.788	94	1	0.803	0.87	89	4.3	0.99	91.16	2.183	72.26	124.34	84.912	92.66	108.038
18	13	0	1.505	48	1	0.464	0.536	51	3.48	0.76	72.42	1.42	88.22	143.48	115.95	124.691	125.202
19	7	0	1.265	21.6	1	0.464	0.536	59	5.36	0.91	36.59	0.863	73.37	104.24	97.46	101.856	97.678
20	7	0	1.37	29.5	3	0.373	0.447	53	3.53	0.68	73.08	1.053	120.07	125.68	126.55	141.281	132.647
21	10	0	1.407	35.6	1	0.396	0.469	52	5.66	0.67	91.55	1.177	134.52	131.55	123.809	143.651	122.238
22	16	0	1.554	50.6	2	0.52	0.592	62	3.33	0.86	76.62	1.48	89.59	121.86	108.474	108.53	118.234
23	13	0	1.62	59	2	0.464	0.536	50	3.82	0.97	69.28	1.634	73.35	157.53	124.81	94.808	120.818
24	14	0	1.573	49.5	1	0.396	0.469	48	3.86	0.75	96.37	1.469	113.47	159.33	138.416	126.56	136.457
25	13	0	1.386	30	1	0.814	0.881	86	9.74	1.83	27.58	1.068	44.69	78.36	64.99	46.479	59.349
26	13	1	1.39	29	2	0.848	0.914	88	6.89	1.46	43.48	1.049	71.68	97.76	62.799	59.899	72.645
27	11	0	1.368	39.2	1	0.441	0.514	57	4.16	0.82	83.96	1.226	118.45	116.69	109.957	114.493	113.534
30	13	1	1.653	40	1	0.373	0.447	51	3.72	0.55	83.1	1.336	107.59	200.61	152.691	179.293	175.53
33	14	0	1.494	52	1	0.464	0.536	57	2.59	0.71	93.97	1.478	109.97	127.44	115.102	134.594	133.579
34	10	0	1.474	36.5	2	0.305	0.38	44	2.89	0.84	90.52	1.216	128.83	162.88	160.039	111.436	147.566
35	10	0	1.218	42	2	0.362	0.436	48	4.18	0.84	59.3	1.215	84.42	123.37	115.379	111.436	112.98
36	15	0	1.68	65	1	0.577	0.647	66	4.26	0.76	91.17	1.746	90.33	123.76	107.196	124.691	118.62
37	11	0	1.55	35	2	0.294	0.369	26	3.68	0.81	71.74	1.212	102.37	289.85	173.358	116.081	150.63
38	11	1	1.4	60.5	1	0.916	0.981	87	11.7	1.84	56.43	1.563	62.47	78.24	58.948	46.196	60.147
39	7	1	1.13	19	1	0.283	0.358	40	4.2	0.7	54.9	0.77	123.34	137.35	130.308	136.756	137.427
40	1	1	0.82	10.75	1	0.249	0.325	35	4.7	0.83	33.27	0.499	115.29	113.91	104.272	112.945	107.63
41	15	0	1.473	53	2	0.452	0.525	58	5.18	0.94	82.6	1.485	96.22	123.48	115.888	98.213	109.497
42	7	1	1.354	29	1	0.351	0.425	49	4.49	0.79	74.65	1.039	124.35	134.35	131.619	119.386	136.376
43	14	0	1.531	49.5	1	0.52	0.592	63	5.87	0.73	68.83	1.454	81.91	118.15	106.869	130.46	111.559
44	14	0	1.471	47.4	2	0.43	0.503	57	3.71	0.82	77.73	1.398	96.2	125.47	120.851	114.493	123.204
46	4	0	0.966	15	1	0.226	0.303	27	1.19	0.58	37.79	0.637	102.6	173.95	131.867	168.912	159.775
47	15	0	1.5	45	2	0.351	0.425	45	3.01	0.93	90.37	1.37	114.13	162.07	145.811	99.399	136.009
48	1	1	0.75	10.5	1	0.328	0.403	39	12.12	1.56	22.19	0.476	80.68	93.5	76.933	55.605	64.034
49	17	0	1.565	57.4	2	0.577	0.647	61	4.92	0.73	67.5	1.588	73.54	124.74	99.858	130.46	111.442
50	10	1	1.462	49.1	3	0.419	0.492	55	3.28	0.64	114.32	1.421	139.16	129.24	122.829	151.234	149.777
52	12	0	1.476	39.1	1	0.69	0.758	71	4.22	1.51	37.63	1.262	51.58	101.07	80.372	57.677	81.674
53	17	0	1.568	48	3	0.271	0.347	48	3.21	0.66	117.04	1.443	140.28	158.83	186.61	146.097	170.428
54	10	1	1.29	27.5	1	0.871	0.936	87	4.54	1.71	25.87	0.99	45.21	72.09	56.897	50.157	69.731
55	11	1	1.398	66.4	1	1.086	1.148	109	13.98	2	36.5	1.642	38.45	62.36	50.309	42.066	52.465
56	7	1	1.203	27	1	0.43	0.503	51	2.43	0.85	83.39	0.954	151.27	114.69	98.833	109.965	124.911
57	10	1	1.332	29	1	0.532	0.603	49	4.36	1.16	58.54	1.032	98.15	132.17	91.263	77.554	101.03
58	10	1	1.37	35.5	1	0.373	0.447	56	7.08	0.74	89.84	1.163	133.61	118.95	126.55	128.482	126.42
59	3	1	0.976	16	3	0.317	0.392	44	2.4	0.86	29.26	0.662	76.41	107.85	102.959	108.53	122.492
60	7	1	1.253	26.4	1	0.351	0.425	51	6.21	0.8	56.25	0.958	101.63	119.45	121.801	117.712	121.794
61	17	0	1.437	45.8	2	0.554	0.625	69	4.33	0.72	85.7	1.36	109.04	101.26	94.954	132.497	109.631
62	8	0	1.223	23.5	2	0.362	0.436	52	4.89	0.73	59.25	0.891	115.06	114.35	115.853	130.46	114.99
63	13	0	1.664	50	3	0.464	0.536	55	5.04	0.84	90.58	1.511	103.73	147.1	128.2	111.436	122.562
64	2	1	1	15	3	0.962	1.025	96	20.97	3.3	9.46	0.646	25.34	50.65	40.279	23.972	35.399
66	8	0	1.278	27.5	3	0.249	0.325	49	3.06	0.5	60.09	0.986	105.39	126.81	162.512	199.548	167.039
67	15	1	1.537	44.5	3	0.498	0.569	56	4.81	0.73	98.82	1.375	124.35	169.87	111.478	130.46	129.688
68	4	1	0.993	14.3	3	0.317	0.392	43	3.3	0.94	51.96	0.628	143.16	112.28	104.752	98.213	114.461
69	14	1	1.453	40.3	2	0.362	0.436	53	3.27	1.02	51.89	1.275	70.41	169.68	137.64	89.605	138.41
70	11	0	1.574	35.8	2	1.154	1.214	165	27.04	4.51	30.29	1.235	42.45	46.38	53.53	16.879	35.499
72	12	0	1.405	35.5	3	0.328	0.403	43	2.78	0.77	81.67	1.175	120.25	158.86	144.121	122.874	143.071
73	13	1	1.381	59.6	3	0.464	0.536	46	4.97	0.86	95.1	1.542	106.69	185.81	106.397	108.53	117.593
74	10	0	1.376	25	3	0.328	0.403	41	5.09	0.85	55.79	0.965	100.01	163.17	141.146	109.965	123.641
75	10	1	1.468	34.5	3	0.317	0.392	44	6.74	1.05	98.35	1.177	144.52	162.21	154.86	86.735	129.311
76	1	0	0.71	12.1	3	0.464	0.536	51	5.76	1.68	19.19	0.503	66.07	67.69	54.701	51.164	53.659
77	13	1	1.371	32.8	2	1.572	1.626	152	10.27	2.12	25.39	1.115	39.38	55.83	34.827	39.402	44.776
78	13	0	1.55	30	3	0.283	0.358	44	4.25	1.38	61.41	1.116	95.21	171.28	178.741	63.813	127.692
81	11	1	1.257	27.4	2	0.701	0.77	62	3.16	1.01	87.39	0.978	154.58	98.57	67.458	90.602	94.036
82	14	1	1.66	78	3	0.554	0.625	65	3.83	0.78	170.06	1.917	153.48	158.07	109.689	121.107	132.991
83	15	1	1.8	63.5	3	1.26	1.319	113	6.65	2	65.91	1.772	64.34	98.59	56.365	42.066	66.147
84	15	1	1.72	79	3	0.973	1.036	102	7.02	1.2	102.14	1.957	90.27	104.37	68.537	74.657	83.534
85	15	0	1.56	46.5	3	0.486	0.558	43	3.36	0.98	87.71	1.416	107.15	176.39	115.4	93.722	117.379
86	15	1	1.7	60	3	0.656	0.725	58	4.69	1.08	128.33	1.68	132.11	181.41	96.828	84.034	110.002
88	16	0	1.55	47	3	0.271	0.347	32	3.6	0.65	134.23	1.421	163.46	235.5	184.468	148.624	166.55
89	16	1	1.74	57	3	0.679	0.747	73	7.52	1.19	129.07	1.65	135.34	147.53	96.157	75.362	98.788
90	16	1	1.75	58	3	1.086	1.148	115	11.02	2.22	51.45	1.669	53.32	94.19	62.976	37.414	62.039
91	16	0	1.71	59	3	0.577	0.647	51	4.61	1.12	96.38	1.669	99.89	163.02	109.11	80.671	105.746
92	17	1	1.77	58.5	3	1.646	1.698	154	13.86	2.89	50.46	1.684	51.83	71.14	43.049	27.823	45.482
93	17	1	1.81	72	3	0.948	1.012	95	7.25	0.98	109.52	1.9	99.71	117.92	73.867	93.722	92.534
94	17	1	1.69	49	3	0.713	0.781	63	4.62	0.92	82.07	1.503	94.43	166.03	89.403	100.614	110.82
95	17	1	1.76	65	3	1.222	1.281	108	7.33	1.29	78.3	1.779	76.16	100.86	56.739	68.833	73.96
96	18	0	1.57	56.5	3	0.412	0.485	58	3.6	0.77	106.28	1.576	116.63	131.61	133.717	122.874	134.542
97	18	0	1.62	49	3	0.645	0.714	57	5.21	0.93	76.81	1.478	89.87	138.18	93.708	99.399	100.116
98	18	1	1.75	60	3	1.934	1.982	171	7.73	2.41	53.35	1.7	54.3	63.34	36.472	34.118	48.507
